# Supplementary material for: Is Iron Supplementation Associated with Infant Mortality in Sub-Saharan Africa and Does Birth Weight Modify These Associations?
Source: Nutrients. 2025 May 16;17(10):1696. doi: 10.3390/nu17101696 (PMC12114251; doi:10.3390/nu17101696)
Supplement: Supplementary file 1 [file nutrients-17-01696-s001.zip]

Archive with 1 entries (1 files):
- nutrients-3602356-supplementary.pdf
